# Supplementary material for: Legacy Building from the Perspective of Palliative Care Professionals in Portugal: A Qualitative Thematic Analysis
Source: Nurs Rep. 2025 Oct 15;15(10):366. doi: 10.3390/nursrep15100366 (PMC12566765; doi:10.3390/nursrep15100366)
Supplement: Supplementary file 1 [file nursrep-15-00366-s001.zip]

Archive with 1 entries (1 files):
- nursrep-3884644-supplementary.pdf
